# Supplementary material for: Social responses of travelling finless porpoises to boat traffic risk in Misumi West Port, Ariake Sound, Japan
Source: PLoS One. 2019 Jan 2;14(1):e0208754. doi: 10.1371/journal.pone.0208754 (PMC6314622; doi:10.1371/journal.pone.0208754)
Supplement: S1 File — (XLSX) [file pone.0208754.s001.xlsx]

## Sheet: Supplemental Table A
				Group Size			Diving response			Dive duration	Floating response			Social interactions				Boat
Episode	Date	Sociality	Avoidance	Max	Before	After	Start	End	Duration	Duration	Start	End	Duration	Rubbing Before	Rubbing After	Gathering	Social	Size	Distance
#1	20170404	Group	All	11	11	9	01:15:00	01:22:00	00:07:00	00:06:00	01:28:00	02:22:00	00:54:00		YES	-2	YES	10.3337	12.4429
#2	20170423	Group	All	8	5	8	08:52:00	08:57:00	00:05:00	00:03:00	09:00:00	09:08:00	00:08:00	YES	YES	3	YES	10.3781	19.0558
#3	20170423	Group	All	21	21	21	00:43:00	01:29:00	00:46:00	00:05:00	01:34:00	02:26:00	00:52:00	YES	YES	0	YES	10.1754	34.8984
#4	20170501	Group	NO	6	5	6	NO	NO		n/a	NO	NO				1	YES	73.253	42.5882
#5	20170601	Group	All	13	5	13	03:02:00	03:08:00	00:06:00	00:19:00	03:27:00	03:52:00	00:25:00	YES	YES	8	YES	7.81599	40.7069
#6	20180223	Group	All	4	4	4	07:49:00	08:01:00	00:12:00	00:54:00	08:55:00	09:01:00	00:06:00	YES	YES	0	YES	14.8358	80.8987
#7	20180224	Group	SOME	10	8	10	03:41:00	NO		n/a	NO	04:11:00				2	YES	12.2102	69.1104
#8	20180227		All	1	1	1	08:18:00	08:18:00		00:57:00	09:15:00	09:15:00				n/a		53.7132	63.5839
#9	20180312		NO	1	1	1	NO	NO		n/a	NO	NO				n/a		8.05308	65.3304
#10	20180312		All	1	1	1	00:19:00	00:19:00		01:14:00	01:33:00	01:33:00				n/a		14.9549	113.159
#11	20180314	Group	All	3	3	3	08:31:00	08:33:00	00:02:00	00:23:00	08:56:00	09:00:00	00:04:00	YES	YES	0	YES	16.463	15.4008
#12	20180323	Group	All	3	2	3	03:11:00	03:29:00	00:18:00	00:20:00	03:49:00	03:53:00	00:04:00		YES	1	YES	7.09292	114.514
#13	20180323		All	1	1	1	07:00:00	07:00:00		00:44:00	07:44:00	07:44:00				n/a		9.53134	60.8293
#14	20180324		NO	1	1	1	NO	NO		n/a	NO	NO				n/a		70.4688	58.0999
#15	20180324		NO	1	1	1	NO	NO		n/a	NO	NO				n/a		n/a	41.9139
#16	20180328	Group	SOME	6	6	5	08:48:00	NO		n/a	NO	09:20:00		YES	YES	-1	YES	11.2691	79.599
#17	20180403	Group	All	2	2	2	00:42:00	00:53:00	00:11:00	00:46:00	01:39:00	01:50:00	00:11:00			0		14.417	48.5684
#18	20180423	Group	NO	2	2	2	NO	NO		n/a	NO	NO				0		8.5065	33.3337
#19	20180430	Group	All	8	8	8	05:51:00	06:00:00	00:09:00	00:42:00	06:42:00	07:09:00	00:27:00	YES	YES	0	YES	7.39203	50.6097
#20	20180512	Group	All	2	2	2	00:39:00	00:43:00	00:04:00	00:55:00	01:38:00	01:38:00	00:00:00			0		9.21196	31.2763
#21	20180521		All	1	1	1	05:56:00	05:56:00		01:16:00	07:12:00	07:12:00				n/a		10.0301	40.2347
#22	20180522	Group	All	6	6	6	03:54:00	04:11:00	00:17:00	01:03:00	05:14:00	05:18:00	00:04:00	YES		0	YES	8.42824	26.0841
#23	20180525	Group	All	2	2	2	02:16:00	02:19:00	00:03:00	00:32:00	02:51:00	03:14:00	00:23:00			0		75.1258	33.0819
#24	20180525	Group	All	5	5	3	05:07:00	05:22:00	00:15:00	00:47:00	06:09:00	06:13:00	00:04:00			-2		9.6776	132.989
#25	20180529	Group	All	9	5	9	05:07:00	05:40:00	00:33:00	00:32:00	06:12:00	06:52:00	00:40:00			4	YES	14.1261	59.9669

## Sheet: Supplemental Table B
Episode	Aggregation size (#individuals)	Boat size (m)	Distance from boat (m)
#01	11	10.3337	>12
#02	8	10.3781	19
#03	21	10.1754	>35
#04	6	>73(1)	43
#05	13	7.81599	41
#06	4	14.8358	>81
#07	10	12.2102	>69
#08	1	53.7132	>64
#09	1	8.05308	65
#10	1	14.9549	113
#11	3	16.463	>15
#12	3	7.09292	>115
#13	1	9.53134	>61
#14	1	70.4688	58
#15	1	Unknown(1)	>42(2)
#16	6	11.2691	>80
#17	2	14.417	49
#18	2	8.5065	33
#19	8	7.39203	51
#20	2	9.21196	>31
#21	1	10.0301	>40
#22	6	8.42824	>26
#23	2	75.1258	>33
#24	5	9.6776	>133
#25	9	14.1261	>60
Note:
(1) No image or partial image of the boats were recorded by a drone at the passing by porpoise(s).
(2) The estimation was a measure of distance between porpoise and the wake that the boat created.
